# Supplementary material for: The #StopAsianHate Movement on Twitter: A Qualitative Descriptive Study
Source: Int J Environ Res Public Health. 2022 Mar 22;19(7):3757. doi: 10.3390/ijerph19073757 (PMC8997488; doi:10.3390/ijerph19073757)
Supplement: Supplementary file 1 [file ijerph-19-03757-s001.zip]

Archive with 1 entries (1 files):
- ijerph-1580904-supplementary.pdf
